# Supplementary material for: Polymeric Compounds of Lingonberry Waste: Characterization of Antioxidant and Hypolipidemic Polysaccharides and Polyphenol-Polysaccharide Conjugates from Vaccinium vitis-idaea Press Cake
Source: Foods. 2022 Sep 11;11(18):2801. doi: 10.3390/foods11182801 (PMC9497698; doi:10.3390/foods11182801)
Supplement: Supplementary file 1 [file foods-11-02801-s001.zip]

Archive with 1 entries (1 files):
- foods-1891708-supplementary.pdf
